# Supplementary material for: Synthesis and Reactivity of Fluorinated Dithiocarboxylates to Prepare Thioamides—Effective Access to a 4-Styrenylthioamide-Cinchona Alkaloid Monomer
Source: Molecules. 2023 Oct 30;28(21):7333. doi: 10.3390/molecules28217333 (PMC10649591; doi:10.3390/molecules28217333)
Supplement: Supplementary file 1 [file molecules-28-07333-s001.zip]

Archive with 1 entries (1 files):
- molecules-2665352-supplementary.pdf
